# Supplementary material for: People-centered strategies to mobilize people living with disabilities due to Neglected Tropical Diseases (PD-NTDs) to influence policy and programs: A mixed-methods study in Côte d’Ivoire
Source: PLoS Negl Trop Dis. 2025 Sep 8;19(9):e0013485. doi: 10.1371/journal.pntd.0013485 (PMC12431663; doi:10.1371/journal.pntd.0013485)
Supplement: S1 File — (ZIP) [file pntd.0013485.s007.zip]

Archive with 20 entries (20 files):
- Guides for Reps of National Programs.docx
- __MACOSX/._Guides for Reps of National Programs.docx
- InterviewGuide_MinistryofJustice.docx
- __MACOSX/._InterviewGuide_MinistryofJustice.docx
- FocusGroups_NTDs.docx
- __MACOSX/._FocusGroups_NTDs.docx
- FAHCI.docx
- __MACOSX/._FAHCI.docx
- Questions pour exploration des connaissances des malades et accompagnantsQR2.docx
- __MACOSX/._Questions pour exploration des connaissances des malades et accompagnantsQR2.docx
- MinistryofHealth.docx
- __MACOSX/._MinistryofHealth.docx
- MinistryofEmployment .docx
- __MACOSX/._MinistryofEmployment .docx
- MinistryofEducation .docx
- __MACOSX/._MinistryofEducation .docx
- FocusGroups_Caregivers.docx
- __MACOSX/._FocusGroups_Caregivers.docx
- HealthRepsInterviewGuide .docx
- __MACOSX/._HealthRepsInterviewGuide .docx
